# Supplementary material for: Biomechanical evaluation of hybrid double plate osteosynthesis using a locking plate and an inverted third tubular plate for the treatment of proximal humeral fractures
Source: PLoS One. 2018 Oct 29;13(10):e0206349. doi: 10.1371/journal.pone.0206349 (PMC6205804; doi:10.1371/journal.pone.0206349)
Supplement: S1 Table — (XLSX) [file pone.0206349.s001.xlsx]

## Sheet: Tabelle1
Number	Side	BMD	NSA	Age	Gender	Weight	Implant	Failure load [N]	Displacement by failure [mm]	Kind fo Failure	Displacement [mm] after 1 cycle	Displacement [mm] after 50 cycle	Displacement [mm] 100	Displacement [mm] 500	Displacement [mm] 1000	Displacement [mm] 2000	Displacement [mm] 3000	Displacement [mm] 4000	Displacement [mm] 5000	Stiffness [N/mm] after 1 cycle	Stiffness [N/mm] after 50 cycle	Stiffness [N/mm] 100	Stiffness [N/mm] 500	Stiffness [N/mm] 1000	Stiffness [N/mm] 2000	Stiffness [N/mm] 3000	Stiffness [N/mm] 4000	Stiffness [N/mm] 5000
1	Left	0.472	132	92	Female	37	1	853	6.3	Plate dist. Erupted	-4.45136	-1.77298	-2.16833	-3.05665	-3.57768	-4.23538	-4.4782	-4.66245	-4.71004	36.0639	33.2097	32.1179	27.989	26.3504	24.8889	21.3503	20.3278	19.5688
1	Right	0.411	136	92	Female	37	2	1764	14.5	Gap closure	-2.43068	-1.90232	-2.21592	-2.90656	-3.14938	-3.247	-3.30435	-3.36902	-3.37879	223.635	139.203	143.331	150.439	165.286	202.833	218.579	232.484	251.887
3	Left	0.731	133	65	Female	98	1	1718	10.5	Gap closure	-2.51731	-0.441719	-0.582044	-0.935908	-1.07867	-1.2434	-1.32638	-1.38495	-1.42766	268.634	261.53	269.974	269.46	275.245	279.048	278.305	280.643	280.147
3	Right	0.728	136	65	Female	98	2	1579	10.8	Gap closure	-1.39227	-0.28187	-0.374607	-0.630853	-0.763856	-0.926145	-1.04085	-1.14457	-1.22022	247.584	271.352	274.956	291.736	294.447	297.673	298.16	298.447	299.122
11	Left	0.503	133	87	Female	62	1	636	5.6	Plate dist. Erupted	-2.41969	-0.406332	-0.521033	-0.855373	-1.02742	-1.18483	-1.27635	-1.38007	-1.4423	258.862	276.147	270.793	271.542	272.996	272.065	255.885	261.502	254.122
11	Right	0.475	132	87	Female	62	2	746	9.6	Plate dist. Erupted	-3.09936	-0.226961	-0.322138	-0.662579	-0.876117	-1.08356	-1.20436	-1.27635	-1.3398	69.594	185.461	197.86	280.667	319.635	348.724	351.624	348.646	350.732
118	Left	0.789	140	93	Female	54	1	347	7.7	Plate dist. Erupted	-2.51243	-0.439	-0.682	-1.191	-1.461	-2.251	-6.778	-8.36	-8.657	107.016	158.717	184.802	2022.56	790.772	294.898	61.447	51.039	48.675
118	Right	0.325	132	93	Female	54	2	1366	10.8	Gap closure	-2.3599	-0.215979	-0.312376	-0.630853	-0.794362	-0.846832	-0.883438	-0.929807	-0.95055	344.788	409.043	417.907	431.071	425.092	439.026	439.895	422.19	413.751
49	Left	0.455	140	89	Female	64	2	658	7.35	Gap closure	-3.5667	-0.346542	-0.49907	-1.52771	-1.94503	-2.3538	-2.50145	-2.62835	-2.81382	108.117	247.023	230.035	65.1233	51.2818	58.0922	68.367	72.0338	68.7131
49	Right	0.337	137	89	Female	64	1	865	15.2	Plate dist. Erupted	-5.873	-2.121	-2.364	-2.259	-2.785	-3.331	-3.502	-3.612	-3.747	25.238	19.199	18.597	15.583	14.425	13.34	12.85	23.631	120.188
35	Left	0.429	141	90	Female	84	2	1360	7.5	Gap closure	-0.104939	-0.041487	-0.062231	-0.080534	-0.098838	-0.103718	-0.129343	-0.125682	-0.137885	528.082	524.028	520.858	515.858	506.625	496.589	502.464	503.296	499.758
35	Right	0.604	141	90	Female	84	1	1081	6.8	Gap closure	-0.871236	-0.073213	-0.073213	-0.117141	-0.133004	-0.145206	-0.145206	-0.156188	-0.172051	468.403	499.719	512.602	511.412	515.296	522.599	515.355	508.429	508.011
48	Left	0.562	134	82	Male	87	2	692	18.94	Gap closure	-4.04502	-1.16897	-1.31052	-1.60215	-1.87548	-2.23544	-2.45874	-2.66374	-2.82847	72.3386	76.2208	72.8931	66.3102	63.8163	67.1284	67.2526	67.4815	67.5764
48	Right	0.538	136	82	Male	87	1	1716	15.2	Gap closure	-4.621	-0.973	-1.214	-1.93	-2.719	-3.103	-2.835	-2.876		70.528	66.092	64.538	60.767	63.608	60.093	59.255	57.306
70	Left	0.447	130	76	Male	98	2	1296	7.1	Gap closure	-1.53137	-0.2233	-0.272109	-0.455142	-0.530796	-0.61255	-0.625973	-0.657698	-0.662579	168.51	513.09	549.01	525.189	466.487	752.247	941.61	912.727	99.0858
24	Right	0.67	130	65	Female	59	1	2407	14.7	Gap closure	-2.93829	-0.296513	-0.401452	-0.534455	-0.584484	-0.628412	-0.676001	-0.715048	-0.752874	175.886	467.316	500.287	546.381	565.832	549.135	536.73	533.354	518.887
11	Left	0.542	141	75	Male	56	1	1630	17.7	Gap closure	-3.02492	-1.21046	-1.71929	-3.0237	-3.52399	-3.88884	-4.01574	-4.07309	-4.06211	88.5002	83.0162	82.4151	79.2657	77.361	69.6396	63.8899	63.1455	65.8896
13	Right	0.548	139	83	Male	67	2	1289	14.1	Gap closure	-2.97977	-0.766297	-1.02132	-1.83521	-2.23666	-2.63689	-2.7882	-2.80772	-2.78698	92.3187	87.7143	86.1596	80.9318	78.3056	75.5833	68.7345	76.1746	85.6124
